# Supplementary material for: Performance of Anticorrosive Paint Systems for Carbon Steel in the Antarctic Marine Environment
Source: Materials (Basel). 2023 Aug 21;16(16):5713. doi: 10.3390/ma16165713 (PMC10456802; doi:10.3390/ma16165713)
Supplement: Supplementary file 1 [file materials-16-05713-s001.zip]

Archive with 1 entries (1 files):
- materials-2509677-supplementary.pdf
